# Supplementary material for: Pharmacogenomic Considerations for Anticoagulant Prescription in Patients with Hereditary Haemorrhagic Telangiectasia
Source: J Clin Med. 2023 Dec 15;12(24):7710. doi: 10.3390/jcm12247710 (PMC10744266; doi:10.3390/jcm12247710)
Supplement: Supplementary file 1 [file jcm-12-07710-s001.zip]

Archive with 1 entries (1 files):
- jcm-2746832-supplementary.pdf
